# Supplementary material for: Knockout of SsArl1 Leading to Enhanced Virulence in Sclerotinia sclerotiorum
Source: J Fungi (Basel). 2026 Jun 12;12(6):431. doi: 10.3390/jof12060431 (PMC13301275; doi:10.3390/jof12060431)
Supplement: Supplementary file 1 [file jof-12-00431-s001.zip]

Archive with 3 entries (3 files):
- Figures and Tables.pdf
- Supplementary Materials S1.xlsx
- Supplementary Materials S2.fasta
