# Supplementary material for: Knockout of SsArl1 Leading to Enhanced Virulence in Sclerotinia sclerotiorum
Source: J Fungi (Basel). 2026 Jun 12;12(6):431. doi: 10.3390/jof12060431 (PMC13301275; doi:10.3390/jof12060431)
Supplement: Supplementary file 1 [file jof-12-00431-s001.zip › Supplementary Materials S1.xlsx]

## Sheet: Fungal Arl1_protein sequen
Description	Scientific Name	Max Score	Total Score	Query Cover	E value	Per. ident	Acc. Len	Accession
Bcarl1 [Botrytis cinerea B05.10]	Botrytis cinerea B05.10	367	367	1	3e-128	99.45	181	XP_001559307.1
Arf GTPase arl1 [Cadophora gregata]	Cadophora gregata	365	365	1	2e-127	99.45	181	XP_058357588.1
ADP-ribosylation factor-like protein 1 [Venustampulla echinocandica]	Venustampulla echinocandica	362	362	1	5e-126	98.34	181	XP_031867800.1
Arf GTPase arl1 [Pseudogymnoascus verrucosus]	Pseudogymnoascus verrucosus	354	354	1	5e-123	95.58	181	XP_018134893.1
Arf GTPase arl1 [Pseudogymnoascus destructans]	Pseudogymnoascus destructans	353	353	1	2e-122	95.03	181	XP_024328302.1
ADP-ribosylation factor-like protein 1 [Cordyceps militaris CM01]	Cordyceps militaris CM01	347	347	0.99	3e-120	93.33	180	XP_006667882.1
ADP-ribosylation factor-like protein 1 [Colletotrichum fructicola Nara gc5]	Colletotrichum fructicola Nara gc5	346	346	1	7e-120	92.82	181	XP_031886519.1
Arf family GTPase ARL1 [Cordyceps javanica]	Cordyceps javanica	346	346	0.99	1e-119	92.78	180	XP_083113022.1
ADP-ribosylation factor-like protein 1 [Annulohypoxylon maeteangense]	Annulohypoxylon maeteangense	345	345	0.99	2e-119	92.78	180	XP_047820965.1
ADP-ribosylation factor-like protein 1 [Daldinia decipiens]	Daldinia decipiens	345	345	0.99	2e-119	92.22	180	XP_049100167.1
ADP-ribosylation factor-like protein 1 [Colletotrichum orchidophilum]	Colletotrichum orchidophilum	344	344	1	4e-119	91.71	181	XP_022472813.1
ADP-ribosylation factor-like protein 1 [Colletotrichum lupini]	Colletotrichum lupini	344	344	1	6e-119	91.71	181	XP_049139472.1
ADP-ribosylation factor-like protein 1 [Durotheca rogersii]	Durotheca rogersii	344	344	0.99	7e-119	92.22	180	XP_051373244.1
ADP-ribosylation factor-like protein 1 [Hypoxylon trugodes]	Hypoxylon trugodes	343	343	0.99	8e-119	92.22	180	XP_051319405.1
MoArl1 ADP-ribosylation factor-like protein 1 [Pyricularia oryzae 70-15]	Pyricularia oryzae 70-15	343	343	1	9e-119	91.16	181	XP_003712475.1
ADP-ribosylation factor-like protein 1 [Daldinia childiae]	Daldinia childiae	343	343	0.99	1e-118	91.67	180	XP_033439019.1
ADP-ribosylation factor-like protein 1 [Fusarium verticillioides 7600]	Fusarium verticillioides 7600	343	343	0.99	1e-118	91.11	180	XP_018754747.1
ADP-ribosylation factor-like protein 1 [Fusarium keratoplasticum]	Fusarium keratoplasticum	343	343	0.99	1e-118	91.67	180	XP_052914919.1
ADP-ribosylation factor 1 [Emericellopsis atlantica]	Emericellopsis atlantica	343	343	0.99	2e-118	91.67	180	XP_046118826.1
ADP-ribosylation factor-like protein 1 [Daldinia vernicosa]	Daldinia vernicosa	342	342	0.99	2e-118	91.67	180	XP_047863864.1
ADP-ribosylation factor-like protein 1 [Fusarium oxysporum f. sp. lycopersici 4287]	Fusarium oxysporum f. sp. lycopersici 4287	342	342	0.99	3e-118	90.56	180	XP_018235004.1
Arf family GTPase ARL1 [Amphichorda felina]	Amphichorda felina	342	342	0.99	4e-118	91.67	180	XP_083054214.1
ADP-ribosylation factor-like protein 1 [Gaeumannomyces tritici R3-111a-1]	Gaeumannomyces tritici R3-111a-1	342	342	0.99	4e-118	91.11	180	XP_009219930.1
ADP-ribosylation factor-like protein 1 [Hypoxylon fragiforme]	Hypoxylon fragiforme	342	342	0.99	4e-118	91.67	180	XP_049120570.1
ADP-ribosylation factor-like protein 1 [Sodiomyces alkalinus F11]	Sodiomyces alkalinus F11	342	342	1	6e-118	90.61	181	XP_028463656.1
ADP-ribosylation factor-like protein 1 [Mytilinidion resinicola]	Mytilinidion resinicola	341	341	1	7e-118	90.61	182	XP_033570853.1
ADP-ribosylation factor-like protein 1 [Xylaria bambusicola]	Xylaria bambusicola	341	341	0.99	1e-117	91.11	180	XP_047836377.1
Arf GTPase arl1 [Purpureocillium takamizusanense]	Purpureocillium takamizusanense	348	348	0.99	1e-117	92.22	375	XP_047837891.1
ADP-ribosylation factor-like protein 1 [Metarhizium brunneum]	Metarhizium brunneum	340	340	0.99	2e-117	90.56	180	XP_065985781.1
Arf GTPase arl1 [Metarhizium acridum]	Metarhizium acridum	340	340	0.99	3e-117	90.56	180	XP_007809458.2
ADP-ribosylation factor-like protein 1 [Cryphonectria parasitica EP155]	Cryphonectria parasitica EP155	339	339	0.99	4e-117	90.56	180	XP_040781336.1
Arf GTPase arl1 [Trichoderma asperellum]	Trichoderma asperellum	339	339	1	4e-117	90.06	181	XP_024762967.1
ADP-ribosylation factor-like protein 1 [Colletotrichum karsti]	Colletotrichum karsti	339	339	1	5e-117	88.83	188	XP_038746763.1
ADP-ribosylation factor-like protein 1 [Trichoderma gamsii]	Trichoderma gamsii	339	339	1	7e-117	90.06	181	XP_018664304.1
ADP-ribosylation factor 1 [Grosmannia clavigera kw1407]	Grosmannia clavigera kw1407	337	337	0.99	3e-116	90	180	XP_014167957.1
ADP-ribosylation factor-like protein 1 [Emericellopsis cladophorae]	Emericellopsis cladophorae	337	337	0.97	3e-116	92.05	176	XP_051366599.1
ADP-ribosylation factor-like protein 1 [Blastomyces gilchristii SLH14081]	Blastomyces gilchristii SLH14081	337	337	1	5e-116	90.11	183	XP_002622594.1
ADP-ribosylation factor-like protein 1 [Lasiosphaeria miniovina]	Lasiosphaeria miniovina	336	336	0.99	7e-116	89.44	180	XP_060298483.1
ADP-ribosylation factor 1 [Cenococcum geophilum 1.58]	Cenococcum geophilum 1.58	334	334	1	4e-115	90.06	182	XP_067502188.1
ADP-ribosylation factor 1 [Paecilomyces variotii]	Paecilomyces variotii	334	334	1	5e-115	88.4	182	XP_028485168.1
ADP-ribosylation factor 1 [Microsporum canis CBS 113480]	Microsporum canis CBS 113480	333	333	1	2e-114	90.11	183	XP_002850088.1
Arf GTPase arl1 [Didymosphaeria variabile]	Didymosphaeria variabile	332	332	0.99	4e-114	89.44	181	XP_056069138.1
FgArl1 ADP-ribosylation factor [Fusarium graminearum PH-1]	Fusarium graminearum PH-1	337	337	0.97	2e-116	0.9148	176	XP_011326587.1

## Sheet: Arl5 protein 
Description	Scientific Name	Accession
ADP-ribosylation factor family-domain-containing protein	Radiomyces spectabilis	XP_051428026.1
putative ADP-ribosylation factor	Mycosarcoma maydis	XP_011391961.1
uncharacterized protein VTP21DRAFT_11237	Calcarisporiella thermophila	XP_069252787.1
