# Supplementary material for: Knockout of SsArl1 Leading to Enhanced Virulence in Sclerotinia sclerotiorum
Source: J Fungi (Basel). 2026 Jun 12;12(6):431. doi: 10.3390/jof12060431 (PMC13301275; doi:10.3390/jof12060431)
Supplement: Supplementary file 1 [file jof-12-00431-s001.zip › Supplementary Materials S2.fasta]

>BcArl1_XP_001559307.1 [Botrytis cinerea B05.10]
MGASVSWLSGMLFSKKEIRILILGLDNAGKTTLLYRLKIGEVVTTIPTIGFNVESVTYKNLNFNVWDLGGQTSIRPYWRC
YYANTAAVIFVIDSTDIDRLGTASEELAAMLNEDELKDAALLVFANKQDQPGAKGAGEISEALRLGELRDRNWSIVACSA
VDGSGVDEGMDWLVQTVQQES
>CgArl1_XP_058357588.1 Arf GTPase arl1 [Cadophora gregata]
MGASVSWLSGMLWSKKEIRILILGLDNAGKTTLLYRLKIGEVVTTIPTIGFNVESVTYKNLNFNVWDLGGQTSIRPYWRC
YYANTAAVIFVIDSTDIDRLGTASEELAAMLNEDELKDAALLVFANKQDQPGAKGAGEISEALKLGELRDRNWSIVACSA
VDGSGVDEGMDWLVQTVQQES
>VeArl1_XP_031867800.1 ADP-ribosylation factor-like protein 1 [Venustampulla echinocandica]
MGASVSWLSGVLWSKKEIRILILGLDNAGKTTLLYRLKIGEVVTTIPTIGFNVESVTYKNLNFNVWDLGGQTSIRPYWRC
YYANTAAVIFVIDSTDIDRLGTASEELAAMLNEDELKDAALLVFANKQDQPGAKGAGEISEALKLGELRDRNWSIVACSA
VDGSGVDEGMDWLVQTVQQDS
>PsArl1_XP_018134893.1 Arf GTPase arl1 [Pseudogymnoascus verrucosus]
MGNSMSWLSGLLFSKKEIRILILGLDNAGKTTLLYRLKIGEVVTTIPTIGFNVESVTYKNLNFNVWDLGGQTSIRPYWRC
YYANTAAVIFVIDSTDIERLGTAAEELAAMLNEDELKDAALLVFANKQDQPGAKGAGDISEALKLGELRDRNWSIVACSA
VDGSGVSEGMDWLVQTVQAES
>PdArl1_XP_024328302.1 Arf GTPase arl1 [Pseudogymnoascus destructans]
MGNSMSWFSGLLFSKKEIRILILGLDNAGKTTLLYRLKIGEVVTTIPTIGFNVESVTYKNLNFNVWDLGGQTSIRPYWRC
YYANTAAVIFVIDSTDIERLGTAAEELAAMLNEDELKDAALLVFANKQDQPGAKGAGDISEALKLGELRDRNWSIVACSA
VDGSGVSEGMDWLVQTVQAES
>CmArl1_XP_006667882.1 ADP-ribosylation factor-like protein 1 [Cordyceps militaris CM01]
MGASVSWLSGMLWAKKEIRILILGLDNAGKTTLLYRLKIGEVVTTIPTIGFNVESVTYKNLNFNVWDLGGQTSIRPYWRC
YYANTAAVIFVVDSTDIDRLQTAADELAAMLNEEELKDAALLVFANKQDQPGAKGAGDISEALRLGELRDRNWSIMACSA
VDGSGVNEGMDWLVQTVSQE
>CfArl1_XP_031886519.1 ADP-ribosylation factor-like protein 1 [Colletotrichum fructicola Nara gc5]
MGASMSWLSGLLWSKKEIRILILGLDNAGKTTLLYRLKIGEVVTTIPTIGFNVESVTYKNLNFNVWDLGGQTSIRPYWRC
YYANTAAVIFVVDSTDIERLQTAAEELGAMLNEEELKDAALLVFANKQDQPGAKGAGEISEALRLGELRDRNWSIMACSA
VDGSGVTEGMDWLVQTVNQES
>CjArl1_XP_083113022.1 Arf family GTPase ARL1 [Cordyceps javanica]
MGASVSWLSGMLWAKKEIRILILGLDNAGKTTLLYRLKIGEVVTTIPTIGFNVESVTYKNLNFNVWDLGGQTSIRPYWRC
YYANTAAVIFVVDSTDIDRLQTAADELAAMLNEEELKDAALLVFANKQDQPGAKGAGDISEALRLGELRDRNWSIMACSA
VDGSGVNEGMDWLVQTVSQD
>AmArl1_XP_047820965.1 ADP-ribosylation factor-like protein 1 [Annulohypoxylon maeteangense]
MGQSVSWLSGLLWAKKEIRILILGLDNAGKTTLLYRLKIGEVVTTIPTIGFNVESVTYKNLNFNVWDLGGQTSIRPYWRC
YYANTAAVIFVVDSTDIERLQTAAEELAAMLNEDELRDAALLVFANKQDQPGAKGAGEISEALRLGELRDRNWSIVACSA
VDGSGVNEGMDWLVQTVSQD
>DdArl1_XP_049100167.1 ADP-ribosylation factor-like protein 1 [Daldinia decipiens]
MGQSVSWLSGLLWAKKEIRILILGLDNAGKTTLLYRLKVGEVVTTIPTIGFNVESVTYKNLNFNVWDLGGQTSIRPYWRC
YYANTAAVIFVVDSTDIERLQTAAEELAAMLNEDELRDAALLVFANKQDQPGAKGAGEISEALRLGELRDRNWSIVACSA
VDGSGVNEGMDWLVQTVSQD
>CoArl1_XP_022472813.1 ADP-ribosylation factor-like protein 1 [Colletotrichum orchidophilum]
MGASMSWLSGLMWSKKEIRILILGLDNAGKTTLLYRLKIGEVVTTIPTIGFNVESVTYKNLNFNVWDLGGQTSIRPYWRC
YYANTAAVIFVVDSTDIERLQTAAEELGAMLNEEELKDASLLVFANKQDQPGAKGAGEISEALRLGELRDRNWSIMACSA
VDGSGVTEGMDWLVQTVNQES
>ClArl1_XP_049139472.1 ADP-ribosylation factor-like protein 1 [Colletotrichum lupini]
MGASMSWLSGLVWSKKEIRILILGLDNAGKTTLLYRLKIGEVVTTIPTIGFNVESVTYKNLNFNVWDLGGQTSIRPYWRC
YYANTAAVIFVVDSTDIERLQTAAEELGAMLNEEELKDASLLVFANKQDQPGAKGAGEISEALRLGELRDRNWSIMACSA
VDGSGVTEGMDWLVQTVNQES
>DrArl1_XP_051373244.1 ADP-ribosylation factor-like protein 1 [Durotheca rogersii]
MGQSVSWLSGLLWAKKEIRILILGLDNAGKTTLLYRLKIGEVVTTIPTIGFNVESVTYKNLNFNVWDLGGQTSIRPYWRC
YYANTAAVIFVVDSTDIERLQTAAEELAAMLNEEELRDAALLVFANKQDQPGAKGAGEISEALRLGELRDRNWSIVACSA
VDGSGVSEGMDWLVQTVSQD
>HtArl1_XP_051319405.1 ADP-ribosylation factor-like protein 1 [Hypoxylon trugodes]
MGQSVSWLSSLLWAKKEIRILILGLDNAGKTTLLYRLKIGEVVTTIPTIGFNVESVTYKNLNFNVWDLGGQTSIRPYWRC
YYANTAAVIFVVDSTDIERLQTAAEELAAMLNEDELKDAALLVFANKQDQPGAKGAGEISEALRLGELRDRNWSIMACSA
VDGSGVNEGMDWLVQTVSQD
>MoArl1_XP_003712475.1 ADP-ribosylation factor-like protein 1 [Pyricularia oryzae 70-15]
MGQSVSWLSGLIWAKKEIRILILGLDNAGKTTLLYRLKIGDVVTTIPTIGFNVESVTYKNLNFNVWDLGGQTSIRPYWRC
YYANTAAVIFVVDSTDIDRLQTAADELAAMLNEDELKDAALLVFANKQDQPGAKGAGDISQALRLGELRDRNWSIMACSA
VDGSGVNEGMDWLVQTVSQES
>DcArl1_XP_033439019.1 ADP-ribosylation factor-like protein 1 [Daldinia childiae]
MGQSVSWLSSLLWAKKEIRILILGLDNAGKTTLLYRLKVGEVVTTIPTIGFNVESVTYKNLNFNVWDLGGQTSIRPYWRC
YYANTAAVIFVVDSTDIERLQTAAEELAAMLNEDELRDAALLVFANKQDQPGAKGAGEISEALRLGELRDRNWSIVACSA
VDGSGVNEGMDWLVQTVSQD
>FvArl1_XP_018754747.1 ADP-ribosylation factor-like protein 1 [Fusarium verticillioides 7600]
MGNSMSWFSNLLFAKKEIRILILGLDNAGKTTLLYRLKVGEVVTTIPTIGFNVESVTYKNLNFNVWDLGGQTSIRPYWRC
YYANTAAVIFVVDSTDIERLHTASEELSAMLNEEELKDAALLVFANKQDQPGAKGAGEISEALRLGELRDRNWSIVACSA
VDGSGVNEGMDWLVQTVNQD
>FkArl1_XP_052914919.1 ADP-ribosylation factor-like protein 1 [Fusarium keratoplasticum]
MGNSVSWLSGLLWAKKEIRILILGLDNAGKTTLLYRLKVGEVVTTIPTIGFNVESVTYKNLNFNVWDLGGQTSIRPYWRC
YYANTAAVIFVVDSTDIERLQTASEELSAMLNEEELKDAALLVFANKQDQPGAKGAGEISEALRLGELRDRNWSIMACSA
VDGSGVNEGMDWLVQTVNQD
>EaArl1_XP_046118826.1 ADP-ribosylation factor 1 [Emericellopsis atlantica]
MGQSMSWLSGLLWSKKEIRILILGLDNAGKTTLLYRLKVGEVVTTIPTIGFNVESVTYKNLNFNVWDLGGQTSIRPYWRC
YYANTAAVIFVVDSTDIERLQTASDELATMLNEDELKDAALLVFANKQDQPGAKGAGEISEALRLGELRDRNWSIMACSA
VDGSGVNEGMDWLVQTVNQD
>DvArl1_XP_047863864.1 ADP-ribosylation factor-like protein 1 [Daldinia vernicosa]
MGQSVSWLSSLLWAKKEIRILILGLDNAGKTTLLYRLKIGEVVTTIPTIGFNVESVSYKNLNFNVWDLGGQTSIRPYWRC
YYANTAAVIFVVDSTDIERLQTAAEELAAMLNEDELRDAALLVFANKQDQPGAKGAGEISEALRLGELRDRNWSIVACSA
VDGSGVNEGMDWLVQTVSQD
>FoArl1_XP_018235004.1 ADP-ribosylation factor-like protein 1 [Fusarium oxysporum f. sp. lycopersici 4287]
MGNSMSWFSNLLFAKKEIRILILGLDNAGKTTLLYRLKVGEVVTTIPTIGFNVESVTYKNLNFNVWDLGGQTSIRPYWRC
YYANTAAVIFVVDSTDIERLHTASEELSAMLNEEELKDAALLVFANKQDQPGAKGAGEISEALRLGELRDRNWSIMACSA
VDGSGVNEGMDWLVQTVNQD
>AfArl1_XP_083054214.1 Arf family GTPase ARL1 [Amphichorda felina]
MGASMSWLSNLLWAKKEIRILILGLDNAGKTTLLYRLKIGEVVTTIPTIGFNVESVSYKNLNFNVWDLGGQTSIRPYWRC
YYANTAAVIFVVDSTDIERLQTASDELAAMLNEEELKDAALLVFANKQDQPGAKGAGEISEALRLGELRDRNWSIMACSA
VDGSGVNEGMDWLVQTVNQE
>GtArl1_XP_009219930.1 ADP-ribosylation factor-like protein 1 [Gaeumannomyces tritici R3-111a-1]
MGQSVSWLSGLIWSKKEIRILILGLDNAGKTTLLYRLKIGEVVTTIPTIGFNVESVTYKNLNFNVWDLGGQTSIRPYWRC
YYANTAAVIFVVDSTDIERLQTAADELAAMLNEDELKDASLLVFANKQDQPGAKGAGDISQALRLGELRDRNWSIMACSA
VDGSGVNEGMDWLVQTVSQE
>HfArl1_XP_049120570.1 ADP-ribosylation factor-like protein 1 [Hypoxylon fragiforme]
MGQSVSWLSSLLWAKKEIRILILGLDNAGKTTLLYRLKIGEVVTTIPTIGFNVESVTYKNLNFNVWDLGGQTSIRPYWRC
YYANTAAVIFVVDSTDIERLQTAAEELAAMLNEEELRDAALLVFANKQDQPGAKGAGEISEALRLGELRDRNWSIVACSA
VDGSGVHEGMDWLVQTVSQD
>SaArl1_XP_028463656.1 ADP-ribosylation factor-like protein 1 [Sodiomyces alkalinus F11]
MGASVSWLSGLLWAKKEIRILILGLDNAGKTTLLYRLKIGEVVTTIPTIGFNVESVTYKNLNFNVWDLGGQTSIRPYWRC
YYANTAAVIFVVDSTDIERLQTAADELAAMLNEEELKEASLLVFANKQDQPGAKGAGDISEALRLGELRDRNWSIMACSA
VDGSGVNEGMDWLVQTVNQDS
>MrArl1_XP_033570853.1 ADP-ribosylation factor-like protein 1 [Mytilinidion resinicola]
MGGQISRFYSLIFAKKEIRILILGLDNAGKTTLLYRLKIGEVVTTIPTIGFNVESVTYKNLNFNVWDLGGQTSIRPYWRC
YYANTAAVIFVIDSTDIDRLGTASEELAAMLNEEELRDAALLVFANKQDQPGAKGAGEISEALRLGELKDRNWSIVACSA
IDGRGVDEGMDWLVQTVQSEST
>XbArl1_XP_047836377.1 ADP-ribosylation factor-like protein 1 [Xylaria bambusicola]
MGQSVSWLSGLIWTKKEIRILILGLDNAGKTTLLYRLKIGEVVTTIPTIGFNVESVSYKNLNFDVWDLGGQTSIRPYWRC
YYANTAAVIFVVDSTDIERLQTAADELAAMLNEEELKDAALLVFANKQDQPGAKGAGEISEALRLGELRDRNWSIVACSA
VDGSGVNEGMDWLVQTVNQE
>PtArl1_XP_047837891.1 Arf GTPase arl1 [Purpureocillium takamizusanense]
MPWAESIGAGKLRVKTSVSFVRFPQRPRIAGERCCHLEFCNPVGFDTPNWPPCRRTAVSGILSARCRPIGSQEHGRNLPR
EARPSPEADLAGSVAVRSPRGRGYFSSTTPPVPSTVTRPVSSTSSGASPVSIEHDCQRHDDQSLALRLAQTTTTPAAGRA
STDLRTSTRHEPQPEPAPSPEKRYTPWRGAPHLSKMGAGMSWLSNLLWAKKEIRILILGLDNAGKTTLLYRLKIGEVVTT
IPTIGFNVESVTYKNLNFNVWDLGGQTSIRPYWRCYYANTAAVIFVVDSTDIERLQTASEELAAMLNEEELKDAALLVFA
NKQDQPGAKGAGEISEALRLGELRDRNWSIMACSAVDGSGVNEGMDWLVQTVAQE
>MbArl1_XP_065985781.1 ADP-ribosylation factor-like protein 1 [Metarhizium brunneum]
MGAGMSWLSNLLWAKKEIRILILGLDNAGKTTLLYRLKIGEVVTTIPTIGFNVESVTYRNLNFNVWDLGGQTSIRPYWRC
YYANTAAVIFVVDSTDIERLQTAAEELAAMLNEEELKDAALLVFANKQDQPGAKGAGEISEALRLGELRDRNWSIMACSA
VDGSGINEGMDWLVQTVNQE
>MaArl1_XP_007809458.2 Arf GTPase arl1 [Metarhizium acridum]
MGAGMSWLSNLLWAKKEIRILILGLDNAGKTTLLYRLKIGEVVTTIPTIGFNVESVTYKNLNFNVWDLGGQTSIRPYWRC
YYANTAAVIFVVDSTDIERLQTAAEELAAMLNEEELKDAALLVFANKQDQPGAKGAGEISEVLRLGELRDRNWSIMACSA
VDGSGINEGMDWLVQTVNQE
>CpArl1_XP_040781336.1 ADP-ribosylation factor-like protein 1 [Cryphonectria parasitica EP155]
MGQSMSWLSGLLWAKKEIRILILGLDNAGKTTLLYRLKIGEVVTTIPTIGFNVESVTYKNLNFNVWDLGGQTSIRPYWRC
YYANTAAVIFVVDSTDIERLQTAADELAAMLNEEELKDAALLVFANKQDQPGAKGAGDISQALRLGELRDRNWSIMACSA
VDGSGVSEGMDWLVQTVSQE
>TaArl1_XP_024762967.1 Arf GTPase arl1 [Trichoderma asperellum]
MGAGMSWLSNLVWAKKEIRILILGLDNAGKTTLLYRLKIGEVVTTIPTIGFNVESVTYKNLNFNVWDLGGQTSIRPYWRC
YYANTAAVIFVVDSTDIDRLQTAAEELSAMLNEEELKDAALLVFANKQDQPGAKGAGEISEALQLGELRDRNWSIMACSA
VDGSGVNEGMDWLVQTVNQDN
>CkArl1_XP_038746763.1 ADP-ribosylation factor-like protein 1 [Colletotrichum karsti]
MGASMSWLSGLLWSKKEIRILILGLDNAGKTTLLYRLKIGEVVTTIPTIGFNVESVTYKNLNFNVWDLGGQTSIRPYWRC
YYANTAAVIFVVDSTDIERLQTAAEELGAMLNEEELKDASLLVFANKQDQPGAKGAGEISEALRLGELRDRNWSIMACSA
VDGSGVTEGMDWLVKTLTSSQQTVNQES
>TgArl1_XP_018664304.1 ADP-ribosylation factor-like protein 1 [Trichoderma gamsii]
MGAGMSWLSNLVWAKKEIRILILGLDNAGKTTLLYRLKIGEVVTTIPTIGFNVESVTYKNLNFNVWDLGGQTSIRPYWRC
YYANTAAVIFVVDSTDIDRLQTAAEELSAMLNEEELKDAALLVFANKQDQPGAKGAGEISEALQLGELRDRNWSIMACSA
VDGSGVNEGMDWLVQTVNSEN
>GcArl1_XP_014167957.1 ADP-ribosylation factor 1 [Grosmannia clavigera kw1407]
MGQGMSWLSGLLWAKKEIRILILGLDNAGKTTLLYRLKIGEVVTTIPTIGFNVESVTYKNLNFNVWDLGGQTSIRPYWRC
YYANTAAVIFVVDSTDIERLQTAAEELASMLNEEELKDAALLVFANKQDQPGAKGAADISQALRLGELRDRNWSIVACSA
VDGSGVSEGMDWLVQTVSQE
>EcArl1_XP_051366599.1 ADP-ribosylation factor-like protein 1 [Emericellopsis cladophorae]
MSWLSGLLWSKKEIRILILGLDNAGKTTLLYRLKVGEVVTTIPTIGFNVESVTYKNLNFNVWDLGGQTSIRPYWRCYYAN
TAAVIFVVDSTDIERLQTASDELATMLNEDELKDAALLVFANKQDQPGAKGAGEISEALRLGELRDRNWSIMACSAVDGS
GVNEGMDWLVQTVNQD
>BgArl1_XP_002622594.1 ADP-ribosylation factor-like protein 1 [Blastomyces gilchristii SLH14081]
MGGSISRLLSGLFWTKKEIRILILGLDNAGKTTLLYRLKIGEVVTTIPTIGFNVESVTYKNLNFNVWDLGGQTSIRPYWR
CYYANTAAVIFVIDSTDIERLGTASDELAAMLNEEELRDAALLVFANKQDQPGAKGAGEISEALKLGELRDRNWSIVACS
AIDGKGIEEGMDWLVQTVQSENS
>LmArl1_XP_060298483.1 ADP-ribosylation factor-like protein 1 [Lasiosphaeria miniovina]
MGQSVSWFSNLLFAKKEIRILILGLDNAGKTTLLYRLKIGEVVTTIPTIGFNVESVTYRNLNFNVWDLGGQTSIRPYWRC
YYANTAAVIFVVDSTDIERLQTAADELAAMLNEEELKDAALLVFANKQDQPGAKGAGDISQALRLGELRDRNWSIMACSA
VDGSGVTEGMDWLVSTVAQE
>CgArl1_XP_067502188.1 ADP-ribosylation factor 1 [Cenococcum geophilum 1.58]
MGGSFSRLLTLVWAKKEIRILILGLDNAGKTTLLYRLKIGEVVTTIPTIGFNVESVTYKNLNLNVWDLGGQTSIRPYWRC
YYANTAAVIFVIDSTDIDRLGTASEELAAMLNEEELRDAALLVFANKQDQPGAKGAGEISEALRLGELKDRNWSIVACSA
IDGRGVDEGMDWLVQTVKSESS
>PvArl1_XP_028485168.1 ADP-ribosylation factor 1 [Paecilomyces variotii]
MGVSLSRLVSLFWSKKEIRVLILGLDNAGKTTLLYRLKIGEVVTTIPTIGFNVESVTYKNLNFNVWDLGGQTSIRPYWRC
YYANTAAVIFVIDSTDVERLGTAADELAAMLNEEELRDAALLVFANKQDQPGAKGAGEISEALKLGELRDRNWSIVACSA
IDGKGISEGMDWLVQTVQSENS
>McArl1_XP_002850088.1 ADP-ribosylation factor 1 [Microsporum canis CBS 113480]
MGGSLSKLVSGWLWTKKEIRILILGLDNAGKTTLLYRLKIGEVVTTIPTIGFNVESVTYKNLNFNVWDLGGQTSIRPYWR
CYYANTAAVIFVIDSTDIERLGTASDELAAMLNEEELREAALLVFANKQDQPGAKGAGEISEALKLGELRDRNWSIVACS
AIDGKGINEGMDWLVQTVQSENA
>DvArl1_XP_056069138.1 Arf GTPase arl1 [Didymosphaeria variabile]
MGGYISKFSALIWSKKEIRILILGLDNAGKTTLLYRLKIGEVVTTIPTIGFNVESVTYKNLNFNVWDLGGQTSIRPYWRC
YYANTAAVIFVIDSTDIDRLTTASEELSAMLNEEELRDAALLVFANKQDQPGAKGAGEISEALRLGELKDRNWSIVACSA
VDGRGVDEGMDWLVQTVNSDQ
>CtArl5_XP_069252787.1 CtArl5[Calcarisporiella thermophila]
MGILFSRLWKKLFSKEEFKIVLVGLDNAGKTTVLYKLLLNEVVTTTPTIGSNVEEIVYKNIHFLMWDLGG
QENLRSTWASYYVNTKAVIMVIDSTDQERLHLARSEFHKMIDHESLKNAVMLVFANKQDVKGALTAAQIS
EALNLTSLKDRECPWHIQACCGLTGEGLYEGLDWIVSQISS
>MmArl5_XP_011391961.1 putative ADP-ribosylation factor [Mycosarcoma maydis]
MGVAFSSLWTSLFGSKELKICILGLDNAGKTTLMYKMTLGSVVSTAPTVGSNTEQFEYKNLKFMLWDVGG
QTSLRTSWTSYLASTDAVIFVLDSNDRERVTLARQELHRIAQDEQVAKAPILVWANKQDIKGAMTPAEIS
ESLALTAFRERTWQIFGCSALTGKGLTEGLDWLAHTLGAKR
>RsArl5_XP_051428026.1 ADP-ribosylation factor family-domain-containing protein [Radiomyces spectabilis]
MGLVFSSLWNRLFSKAEVKIIIVGLDNAGKTTILYKLLMNQVVTTTPTIGSNVEEVEYKNIKFMMWDIGG
QESLRASWKTYYVDTKAVILVIDSTDANRLHIAKQELHAMMENEQLREASLLVFANKQDVKGALTAAQVS
DALALTSLKDRQWHIQACSALSGDGLFQGLDWVVLQISGS

>SsArl1_APA07851 peptide: APA07851 pep:protein_coding
MGASVSWLSGMLFSKKEIRILILGLDNAGKTTLLYRLKIGEVVTTIPTIGFNVESVTYKN
LNFNVWDLGGQTSIRPYWRCYYANTAAVIFVIDSTDIDRLGTASEELAAMLNEDELKDAA
LLVFANKQDQPGAKGAGEISEALKLGELRDRNWSIVACSAVDGSGVDEGMDWLVQTVQQE
S

>FgArl1_XP_011326587.1 ADP-ribosylation factor [Fusarium graminearum PH-1]
MSWFSNLLFSKKEIRILILGLDNAGKTTLLYRLKVGEVVTTIPTIGFNVESVTYKNLNFNVWDLGGQTSI
RPYWRCYYANTAAVIFVVDSTDIERLHTASEELSAMLNEEELKDAALLVFANKQDQPGAKGAGEISEALR
LGELRDRNWSIMACSAVDGSGVNEGMDWLVQTVNQD
>ScArl1_CAA85125.1 ARL1 [Saccharomyces cerevisiae]
MGNIFSSMFDKLWGSNKELRILILGLDGAGKTTILYRLQIGEVVTTKPTIGFNVETLSYKNLKLNVWDLG
GQTSIRPYWRCYYADTAAVIFVVDSTDKDRMSTASKELHLMLQEEELQDAALLVFANKQDQPGALSASEV
SKELNLVELKDRSWSIVASSAIKGEGITEGLDWLIDVIKEEQL
